# Supplementary material for: Antifungal Activities of Bacillus mojavensis BQ-33 towards the Kiwifruit Black Spot Disease Caused by the Fungal Pathogen Didymella glomerata
Source: Microorganisms. 2022 Oct 21;10(10):2085. doi: 10.3390/microorganisms10102085 (PMC9611226; doi:10.3390/microorganisms10102085)
Supplement: Supplementary file 1 [file microorganisms-10-02085-s001.zip]

Archive with 1 entries (1 files):
- microorganisms-1974276-supplementary.pdf
